# Supplementary material for: The GlycanBuilder: a fast, intuitive and flexible software tool for building and displaying glycan structures
Source: Source Code Biol Med. 2007 Aug 7;2:3. doi: 10.1186/1751-0473-2-3 (PMC1994674; doi:10.1186/1751-0473-2-3)
Supplement: Additional file 1 — The ZIP archive contains the stand-alone version of the "GlycanBuilder" structure editor. To install the tool, extract the content of the ZIP archive in a folder of your choice. To run the tool, double click on the file GlycanBuilder.jar. The tool has been tested under Windows, Linux and Mac OS X. In order to run the GlycanBuilder tool, the Java Runtime Environment (JRE) version 5.0 must be installed on the computer. [file 1751-0473-2-3-S1.zip]

Archive with 8 entries (7 files):
- GlycanBuilder.jar
- Libs/
- Libs/batik-all-1.6.jar
- Libs/fop.jar
- Libs/glycome_molecular_framework.jar
- Libs/jdesktop.jar
- Libs/jdom-1.0.jar
- Libs/resourcesdb_interfaces.jar
